# Supplementary material for: The Impact of Medication Regimen Adjustment Ratio on Adherence and Glycemic Control in Patients with Type 2 Diabetes and Mild Cognitive Impairment
Source: Biomedicines. 2024 Sep 16;12(9):2110. doi: 10.3390/biomedicines12092110 (PMC11429028; doi:10.3390/biomedicines12092110)
Supplement: Supplementary file 1 [file biomedicines-12-02110-s001.zip]

Archive with 1 entries (1 files):
- biomedicines-3180394-supplementary.pdf
